# Supplementary material for: Distinct patterns of diversity, population structure and evolution in the AMA1 genes of sympatric Plasmodium falciparum and Plasmodium vivax populations of Papua New Guinea from an area of similarly high transmission
Source: Malar J. 2014 Jun 14;13:233. doi: 10.1186/1475-2875-13-233 (PMC4085730; doi:10.1186/1475-2875-13-233)
Supplement: Additional file 4 — Summary of polymorphisms in PfAMA1 sequences from Papua New Guinea. All 47 residues polymorphic amongst PNG PfAMA1 sequences are summarized here. The amino acid position (relative to reference isolate 3D7), the 3D7 allele, the variant allele(s) observed, the number of sequences identical to 3D7 at each polymorphic site and the number of sequences containing the variant allele(s) at each polymorphic site are listed. Sites identical to the 3D7 sequence are indicated by a dot. The 41 polymorphisms with a minor allele frequency (MAF) ≥0.10 are shown in bold. Sites polymorphic in both species are highlighted in red. [file 1475-2875-13-233-S4.xlsx]

## Sheet: All polymorphisms
Amino Acid Position	162	167	172	173	175	187	189	190	196	197	200	201	204	206	207	224	225	230	242	243	244	245	267	269	282	283	285	296	300	308	330	332	376	393	395	404	405	407	435	439	448	451	485	493	496	503	512	544
3D7 allele	N	T	G	N	Y	E	L	M	D	E	H	F	D	K	Y	M	I	K	D	K	D	K	E	K	I	S	Q	D	K	Q	P	I	K	H	K	T	E	Q	I	N	D	M	K	D	M	R	R	K
Variant allele	K	K	E	K	D	N/K	H	I	N	G/D/Q	D/L/R	L	N	E	D	I	N	Q/E	Y	E/N	N/Y	N	Q	I	K	L	E	H	E	E	S	N	T	R	R	R	K	H	N	H	N	K	I	A	I	H/N	K	N
No. with 3D7 allele	62	51	36	67	6	25	73	57	53	5	27	63	44	14	63	73	23	44	43	52	66	69	44	73	29	63	66	67	63	20	3	8	63	59	63	26	30	71	56	15	65	24	41	54	21	21	39	41
No. with variant allele	14	25	40	9	70	N=30/K=21	3	19	23	G=23/D=23/Q=25	D=32/L=6/R=11	13	32	62	13	3	53	Q=6/E=26	33	E=9/N=15	N=4/Y=6	7	32	3	47	13	10	9	13	56	73	68	13	17	13	50	46	5	20	61	11	52	35	22	55	H=9/N=46	37	35
Orthologous P. vivax residue position	107	112			120	132			141		145										189	190			227	228				253		277						352	435	384
3D7	N	T	G	N	Y	E	L	M	D	E	H	F	D	K	Y	M	I	K	D	K	D	K	E	K	I	S	Q	D	K	Q	P	I	K	H	K	T	E	Q	I	N	D	M	K	D	M	R	R	K
Wosera
N40	.	.	E	.	D	N	.	I	N	G	D	L	N	E	D	.	N	.	.	.	N	.	Q	.	K	.	.	.	.	.	.	.	.	.	.	.	.	.	.	.	.	.	.	.	.	.	K	.
N30	.	K	.	.	D	.	.	I	.	D	D	.	N	E	.	.	N	Q	Y	E	Y	.	Q	.	.	.	.	.	.	E	S	N	.	.	R	R	K	.	.	H	.	K	I	A	I	H	.	.
N49	.	.	.	.	.	.	.	.	.	.	.	.	.	.	.	.	.	.	.	.	.	.	.	.	.	.	.	.	.	.	S	.	.	.	.	.	.	.	.	H	N	.	.	.	I	N	.	.
N5	.	.	.	.	D	K	.	.	.	D	L	L	.	E	D	.	.	.	.	.	.	.	.	.	K	L	E	.	.	E	S	N	.	.	.	.	.	.	N	H	N	.	.	.	I	N	.	N
N39	.	.	E	.	D	K	.	.	.	Q	.	.	.	.	.	.	.	.	.	.	.	.	.	.	.	.	.	.	.	.	S	N	.	.	.	.	.	H	.	.	.	.	.	.	.	.	.	N
N50	.	.	E	K	D	N	.	.	.	Q	.	.	.	E	.	.	N	E	Y	.	.	.	.	.	.	.	.	H	.	E	S	N	.	.	.	R	K	.	.	H	.	.	.	.	I	N	.	N
G4	.	.	E	.	D	K	H	.	.	Q	D	.	N	E	.	.	N	E	Y	.	.	.	Q	.	K	.	.	.	E	E	S	N	.	.	R	R	K	.	.	H	.	K	I	A	I	N	K	.
Nin 18	.	.	E	.	D	K	.	.	.	Q	.	.	.	.	.	.	.	.	.	.	.	.	.	.	.	.	.	.	.	.	S	N	.	.	.	.	.	H	.	.	.	.	.	.	.	.	.	N
Nin 16	.	.	E	.	D	N	.	I	N	G	D	L	N	E	D	.	N	.	.	.	N	.	.	.	K	.	.	.	.	E	S	N	.	.	R	R	K	.	.	H	.	K	I	A	I	N	K	.
N52	.	K	.	.	D	N	.	.	N	G	D	.	N	E	.	.	N	E	.	.	.	.	Q	.	K	.	.	.	.	E	S	N	T	.	.	R	K	.	.	H	.	K	.	.	I	N	K	N
G17	.	K	.	.	D	N	.	.	N	G	D	.	N	E	.	.	N	E	.	.	.	.	Q	.	K	.	.	.	.	E	S	N	T	.	.	R	K	.	.	H	.	K	.	.	I	N	K	N
N34	.	K	.	.	D	N	.	.	N	G	D	.	N	E	.	.	N	E	.	.	.	.	Q	.	K	.	.	.	.	E	S	N	T	.	.	R	K	.	.	H	.	K	.	.	I	N	K	N
N37	.	.	.	.	.	.	.	.	.	.	.	.	.	.	.	.	.	.	.	.	.	.	.	.	.	.	.	.	.	.	S	.	.	.	.	.	.	.	.	H	N	.	.	.	I	N	.	.
N33	.	.	E	.	.	K	.	.	.	Q	.	.	.	.	.	.	.	.	.	.	.	.	.	.	.	.	.	.	.	.	S	N	.	.	.	.	.	H	.	.	.	.	.	.	.	.	.	N
N3	.	.	E	.	D	K	H	.	.	Q	D	.	N	E	.	.	N	E	Y	.	.	.	Q	.	K	.	.	.	E	E	S	N	.	.	R	R	K	.	.	H	.	K	I	A	I	N	K	.
N47	K	.	E	.	D	.	.	I	.	Q	.	L	.	E	.	.	N	.	Y	E	.	.	Q	I	.	.	.	.	.	E	S	N	.	.	R	R	K	.	.	H	.	K	I	A	I	N	K	.
N45	K	.	E	.	D	.	.	I	.	Q	.	L	.	E	.	.	N	.	Y	E	.	.	Q	I	.	.	.	.	.	E	S	N	.	.	R	R	K	.	.	H	.	K	I	A	I	N	K	.
N27	.	.	E	.	D	K	H	.	.	Q	D	.	N	E	.	.	N	E	Y	.	.	.	Q	.	K	.	.	.	E	E	S	N	.	.	R	R	K	.	.	H	.	K	I	A	I	N	K	.
N20	.	.	E	.	D	K	.	.	.	Q	.	.	.	.	.	.	.	.	.	.	.	.	.	.	.	.	.	.	.	.	S	N	.	.	.	.	.	H	.	.	.	.	.	.	.	.	.	N
G9	.	.	E	.	D	K	.	.	.	Q	.	.	.	E	D	.	.	.	.	.	.	.	.	.	K	L	.	H	E	.	S	N	.	R	.	.	.	.	.	.	.	.	.	A	.	.	.	.
G7	.	K	.	.	D	N	.	.	N	G	D	.	N	E	.	.	N	E	.	.	.	.	Q	.	K	.	.	.	.	E	S	N	T	.	.	R	K	.	.	H	.	K	.	.	I	N	K	N
N10	.	.	E	K	D	N	.	.	.	Q	.	.	.	E	.	.	N	E	.	.	.	.	.	.	K	.	.	.	.	E	S	N	.	.	.	R	K	.	.	H	.	K	I	A	I	H	.	N
N12	.	K	.	.	D	.	.	I	.	D	D	.	N	E	.	.	N	Q	Y	E	Y	.	Q	.	.	.	.	.	.	E	S	N	.	.	R	R	K	.	.	H	.	K	I	A	I	H	.	.
N25	.	.	E	.	D	K	.	.	.	Q	.	.	.	.	.	I	.	.	.	.	.	.	.	.	.	.	.	.	E	.	S	N	.	R	.	.	.	.	N	.	.	K	I	A	I	N	K	.
N11	.	K	.	.	D	N	.	.	N	G	D	.	N	E	.	.	N	E	.	.	.	.	Q	.	K	.	.	.	.	E	S	N	T	.	.	R	K	.	.	H	.	K	.	.	I	N	K	N
G24	.	.	E	.	D	K	.	.	.	Q	.	.	.	E	D	.	.	.	.	.	.	.	.	.	K	L	.	H	E	.	S	N	.	R	.	.	.	.	.	.	.	.	.	A	.	.	.	.
Nin 6	.	.	E	.	D	K	.	.	.	Q	.	.	.	.	.	.	.	.	.	.	.	.	.	.	.	.	.	.	.	.	S	N	.	.	.	.	.	.	.	.	.	.	.	.	.	.	.	N
N23	.	.	E	.	D	N	.	I	N	G	D	L	N	E	D	.	N	E	.	.	N	.	Q	.	K	.	.	.	.	.	.	.	.	.	.	.	.	.	.	.	.	.	.	.	.	.	K	.
N13	.	.	.	.	D	K	.	.	.	D	L	L	.	E	D	.	.	.	.	.	.	.	.	.	K	L	E	.	.	E	S	N	.	.	.	.	.	.	N	H	N	.	.	.	I	N	.	N
G22	.	.	.	.	.	.	.	.	.	.	.	.	.	.	.	.	.	.	.	.	.	.	.	.	.	.	.	.	.	.	S	.	.	.	.	.	.	.	.	H	N	.	.	.	I	N	.	.
G18	.	K	.	.	D	N	.	.	N	G	D	.	N	E	.	.	N	E	.	.	.	.	Q	.	K	.	.	.	.	E	S	N	T	.	.	R	K	.	.	H	.	K	.	.	I	N	K	N
Kit 5	.	.	E	.	D	K	.	.	.	Q	.	.	.	E	D	.	.	.	.	.	.	.	.	.	K	L	.	H	E	.	S	N	.	R	.	.	.	.	.	.	.	.	.	A	.	.	.	.
G8	.	K	.	.	D	N	.	.	N	G	D	.	N	E	.	.	N	E	.	.	.	.	Q	.	K	.	.	.	.	E	S	N	T	.	.	R	K	.	.	H	.	K	.	.	I	N	K	N
G26	.	K	.	.	D	.	.	I	.	D	D	.	N	E	.	.	N	Q	Y	E	Y	.	Q	.	.	.	.	.	.	E	S	N	.	.	R	R	K	.	.	H	.	K	I	A	I	H	.	.
N42	K	.	E	.	D	.	.	I	.	Q	.	L	.	E	.	.	N	.	Y	E	.	.	Q	I	.	.	.	.	.	E	S	N	.	.	R	R	K	.	.	H	.	K	I	A	I	N	K	.
N48	.	.	E	.	D	K	.	.	.	Q	.	.	.	.	.	I	.	.	.	.	.	.	.	.	.	.	.	.	E	.	S	N	.	R	.	.	.	.	N	.	.	K	I	A	I	N	K	.
G12	.	K	.	.	D	N	.	I	N	G	D	.	N	E	.	.	N	.	Y	N	.	.	Q	.	K	L	E	.	E	E	S	N	.	.	.	R	.	.	.	H	.	K	.	.	.	.	.	N
G16	.	K	.	.	D	N	.	.	N	G	D	.	N	E	.	.	N	E	.	.	.	.	Q	.	K	.	.	.	.	E	S	N	T	.	.	R	K	.	.	H	.	K	.	.	I	N	K	N
G11	.	K	.	.	D	N	.	.	N	G	D	.	N	E	.	.	N	E	.	.	.	.	Q	.	K	.	.	.	.	E	S	N	T	.	.	R	K	.	.	H	.	K	.	.	I	N	K	N
G14	K	.	E	.	D	.	.	.	.	D	R	.	.	E	.	.	N	.	Y	N	.	N	.	.	K	.	.	.	.	E	S	N	.	R	.	R	K	.	N	H	.	K	I	.	I	N	K	.
G1	.	K	.	.	D	N	.	.	N	G	D	.	N	E	.	.	N	E	.	.	.	.	Q	.	K	.	.	.	.	E	S	N	T	.	.	R	K	.	.	H	.	K	.	.	I	N	K	N
G10	.	K	.	K	D	N	.	I	N	G	D	.	N	E	.	.	N	E	.	.	.	.	.	.	K	.	.	.	.	E	S	N	.	.	.	R	K	.	.	H	.	K	I	A	I	H	.	N
N28	.	K	.	.	D	.	.	I	.	D	D	.	N	E	.	.	N	Q	Y	E	Y	.	Q	.	.	.	.	.	.	E	S	N	.	.	R	R	K	.	.	H	.	K	I	A	I	H	.	.
N44	.	K	.	.	D	N	.	I	N	G	D	.	N	E	.	.	N	.	Y	N	.	.	Q	.	K	L	E	.	E	E	S	N	.	.	.	R	.	.	.	H	.	K	.	.	.	.	.	.
Madang
M68	.	.	E	K	D	N	.	.	.	Q	.	.	.	E	.	.	N	E	Y	.	.	.	.	.	.	.	.	H	.	E	S	N	.	.	.	R	K	.	.	H	.	K	I	.	.	.	.	N
M86	.	.	.	.	.	.	.	.	.	.	.	.	.	.	.	.	.	.	.	.	.	.	.	.	.	.	.	.	.	.	S	.	.	.	.	.	.	.	.	H	N	.	.	.	I	N	.	.
M66	K	.	E	.	D	.	.	.	.	D	R	.	.	E	.	.	N	.	Y	N	.	.	.	.	K	.	.	.	.	E	S	N	.	R	.	R	K	.	N	H	.	K	I	.	I	N	K	N
M26	.	K	.	.	D	N	.	I	N	G	D	.	N	E	.	.	N	.	Y	N	.	.	Q	.	K	L	E	.	E	E	S	N	.	.	.	R	.	.	.	H	.	K	.	.	.	.	.	N
M41	.	.	E	K	D	N	.	.	.	Q	.	.	.	E	.	.	N	E	Y	.	.	.	.	.	.	.	.	H	.	E	S	N	.	.	.	R	K	.	.	H	.	K	I	.	.	.	.	N
M90	.	K	.	.	D	N	.	I	N	G	D	.	N	E	.	.	N	.	Y	N	.	.	Q	.	K	L	E	.	E	E	S	N	.	.	.	R	.	.	.	H	.	K	.	.	.	.	.	N
M65	K	.	E	.	D	.	.	.	.	D	R	.	.	E	.	.	N	.	Y	N	.	N	.	.	K	.	.	.	.	E	S	N	.	R	.	R	K	.	N	H	.	K	I	.	I	N	K	.
M5	.	.	E	.	D	N	.	I	N	G	D	L	N	E	D	.	N	.	.	.	N	.	Q	.	K	.	.	.	.	.	.	.	.	.	.	.	.	.	.	.	.	.	.	.	.	.	K	.
M37	.	.	E	.	D	K	.	.	.	Q	.	.	.	.	.	.	.	.	.	.	.	.	.	.	.	.	.	.	.	.	S	N	.	.	.	.	.	H	.	.	.	.	.	.	.	.	.	N
M36	.	K	.	K	D	N	.	I	N	G	D	.	N	E	.	.	N	E	.	.	.	.	.	.	K	.	.	.	.	E	S	N	.	.	.	R	K	.	.	H	.	K	I	A	I	H	.	N
M34	K	.	E	.	D	.	.	.	.	D	R	.	.	E	.	.	N	.	Y	N	.	.	.	.	K	.	.	.	.	E	S	N	.	R	.	R	K	.	N	H	.	K	I	.	I	N	K	N
M84	.	K	.	.	D	N	.	.	N	G	D	.	N	E	.	.	N	E	.	.	.	.	Q	.	K	.	.	.	.	E	S	N	T	.	.	R	K	.	.	H	.	K	.	.	I	N	K	N
M11	K	.	E	.	D	.	.	.	.	D	R	.	.	E	.	.	N	.	Y	N	.	N	.	.	K	.	.	.	.	E	S	N	.	R	.	R	K	.	N	H	.	K	I	.	I	N	K	.
M18	.	.	.	.	D	K	.	.	.	D	L	L	.	E	D	.	.	.	.	.	.	.	.	.	K	L	E	.	.	E	S	N	.	.	.	.	.	.	N	H	N	.	.	.	I	N	.	N
M16	.	.	E	K	D	N	.	.	.	Q	.	.	.	E	.	.	N	E	Y	.	.	.	.	.	.	.	.	H	.	E	S	N	.	.	.	R	K	.	.	H	.	K	I	.	.	.	.	N
M67	K	.	E	.	D	.	.	.	.	D	R	.	.	E	.	.	N	.	Y	N	.	N	.	.	K	.	.	.	.	E	S	N	.	R	.	R	K	.	N	H	.	K	I	.	I	N	K	.
M27	.	.	.	.	D	K	.	.	.	D	L	L	.	E	D	.	.	.	.	.	.	.	.	.	K	L	E	.	.	E	S	N	.	.	.	.	.	.	N	H	N	.	.	.	I	N	.	N
M51	.	K	.	.	D	N	.	.	N	G	D	.	N	E	.	.	N	E	.	.	.	.	Q	.	K	.	.	.	.	E	S	N	T	.	.	R	K	.	.	H	.	K	.	.	I	N	K	N
M62	.	.	E	.	D	K	.	.	.	Q	.	.	.	.	.	I	.	.	.	.	.	.	.	.	.	.	.	.	E	.	S	N	.	R	.	.	.	.	N	.	.	K	I	A	I	N	K	.
M3	.	.	E	K	D	N	.	.	.	Q	.	.	.	E	.	.	N	E	Y	.	.	.	.	.	.	.	.	H	.	E	S	N	.	.	.	R	K	.	.	H	.	K	I	.	.	.	.	N
M42	.	K	.	.	D	.	.	I	.	D	D	.	N	E	.	.	N	Q	Y	E	Y	.	Q	.	.	.	.	.	.	E	S	N	.	.	R	R	K	.	.	H	.	K	I	A	I	H	.	.
M32	.	K	.	.	D	N	.	.	N	G	D	.	N	E	.	.	N	E	.	.	.	.	Q	.	K	.	.	.	.	E	S	N	T	.	.	R	K	.	.	H	.	K	.	.	I	N	K	N
M15	K	.	E	.	D	.	.	.	.	D	R	.	.	E	.	.	N	.	Y	N	.	.	.	.	K	.	.	.	.	E	S	N	.	R	.	R	K	.	N	H	.	K	I	.	I	N	K	N
M25	.	.	.	.	D	K	.	.	.	D	L	L	.	E	D	.	.	.	.	.	.	.	.	.	K	L	E	.	.	E	S	N	.	.	.	.	.	.	N	H	N	.	.	.	I	N	.	N
M17	K	.	E	.	D	.	.	.	.	D	R	.	.	E	.	.	N	.	Y	N	.	N	.	.	K	.	.	.	.	E	S	N	.	R	.	R	K	.	N	H	.	K	I	.	I	N	K	.
M23	K	.	E	.	D	.	.	.	.	D	R	.	.	E	.	.	N	.	Y	N	.	.	.	.	K	.	.	.	.	E	S	N	.	R	.	R	K	.	N	H	.	K	I	.	I	N	K	N
M64	K	.	E	.	D	.	.	.	.	D	R	.	.	E	.	.	N	.	Y	N	.	N	.	.	K	.	.	.	.	E	S	N	.	R	.	R	K	.	N	H	.	K	I	.	I	N	K	.
M102	.	.	E	K	D	N	.	.	.	Q	.	.	.	E	.	.	N	E	Y	.	.	.	.	.	.	.	.	H	.	E	S	N	.	.	.	R	K	.	.	H	.	K	I	.	.	.	.	N
M35	.	.	.	.	D	K	.	.	.	D	L	L	.	E	D	.	.	.	.	.	.	.	.	.	K	L	E	.	.	E	S	N	.	.	.	.	.	.	N	H	N	.	.	.	I	N	.	N
M97	.	K	.	.	D	.	.	I	.	D	D	.	N	E	.	.	N	Q	Y	E	Y	.	Q	.	.	.	.	.	.	E	S	N	.	.	R	R	K	.	.	H	.	K	I	A	I	H	.	.
M98	K	.	E	.	D	.	.	.	.	D	R	.	.	E	.	.	N	.	Y	N	.	N	.	.	K	.	.	.	.	E	S	N	.	R	.	R	K	.	N	H	.	K	I	.	I	N	K	.
Madang 1117	.	.	.	.	.	.	.	.	.	.	.	.	.	.	.	.	.	.	.	.	.	.	.	.	.	.	.	.	.	.	S	.	.	.	.	.	.	.	.	H	N	.	.	.	I	N	.	.
