# Supplementary material for: Distinct patterns of diversity, population structure and evolution in the AMA1 genes of sympatric Plasmodium falciparum and Plasmodium vivax populations of Papua New Guinea from an area of similarly high transmission
Source: Malar J. 2014 Jun 14;13:233. doi: 10.1186/1475-2875-13-233 (PMC4085730; doi:10.1186/1475-2875-13-233)
Supplement: Additional file 5 — Summary of polymorphisms in PvAMA1 sequences from Papua New Guinea. All 28 residues polymorphic amongst PNG PvAMA1 sequences are summarized here. The amino acid position (relative to reference isolate Sal-1), the Sal-1 allele, the variant allele(s) observed, the number of sequences identical to Sal-1 at each polymorphic site and the number of sequences containing the variant allele(s) at each polymorphic site are listed. Sites identical to the Sal-1 sequence are indicated by a dot. The 18 polymorphisms with a minor allele frequency (MAF) ≥0.10 are shown in bold. Sites polymorphic in both species are highlighted in red. [file 1475-2875-13-233-S5.xls]

## Sheet: Sequence Data
Amino Acid Position	51	66	107	112	120	130	132	133	140	141	145	172	189	190	210	227	228	253	277	288	317	352	359	380	384	385	400	484
Sal 1 allele	M	R	D	R	K	N	N	D	L	A	E	A	E	K	P	E	S	G	E	G	R	K	T	Q	L	E	K	Q
Variant allele	I	K	A	K/T	R/S	K	D/G	N	I	E	A	T	K/N	E	S	V	R/D	E	K	E	Q	N/E	A	R	R/P	Q/K	R	H
No. with Sal 1 allele	101	71	28	0	0	85	4	85	49	74	19	99	79	83	98	58	56	96	91	98	99	80	100	80	32	74	92	96
No. with variant allele	2	32	75	K=63/T=39	R=77/S=25	17	D=96/G=2	17	53	28	83	3	K=21/N=2	19	4	44	R=2/D=44	6	11	4	3	N=13/E=9	2	22	R=29/P=41	Q=23/K=5	10	6
Orthologous P. falciparum residue position			162	167	175		187			196	200		244	245		282	283	308	332			407		435	439
Sal1	M	R	D	R	K	N	N	D	L	A	E	A	E	K	P	E	S	G	E	G	R	K	T	Q	L	E	K	Q
Madang
PNG98 MU	.	.	A	K	S	.	D	.	I	.	A	.	.	.	S	.	.	E	K	.	.	.	.	.	R	.	.	.
PNG97 MAS	.	.	A	T	R	.	D	.	I	.	A	.	.	.	S	V	D	.	K	.	.	.	.	.	R	.	.	.
PNG95 MW	.	K	A	T	R	.	D	.	I	.	A	.	K	E	S	.	.	.	K	.	.	.	.	.	P	Q	R	.
PNG94 MU	.	.	.	K	R	.	D	.	.	E	A	.	.	.	S	V	D	.	K	.	.	.	.	R	.	.	.	.
PNG93 MU	.	K	A	T	R	.	D	.	I	.	A	.	K	E	S	V	D	.	K	.	.	.	.	.	P	Q	.	.
PNG91 MK	.	.	A	K	R	.	D	.	I	.	A	.	.	.	S	.	.	.	K	.	.	.	.	.	R	.	.	.
PNG90 MMB	.	K	A	T	R	.	D	.	I	.	A	.	.	.	S	.	.	E	K	.	.	.	.	.	P	Q	.	H
PNG89 MU	.	K	A	T	R	.	D	.	I	.	A	.	K	E	S	.	.	.	K	.	.	.	.	.	P	.	.	.
PNG88 MU	.	K	A	T	R	.	D	.	I	.	A	.	.	.	S	.	.	.	K	.	.	E	.	R	.	.	.	.
PNG87 MU	.	.	.	K	R	.	D	.	.	E	A	.	.	.	S	.	.	.	K	.	.	N	.	.	P	Q	.	.
PNG85 MW	.	K	A	T	R	.	D	.	I	.	A	.	K	E	S	V	D	.	.	.	.	.	.	.	R	.	.	.
PNG84 MW	.	.	.	K	R	.	D	.	.	E	A	.	.	.	S	V	D	.	K	.	.	.	.	.	P	.	.	.
PNG81 MW	.	.	A	T	R	.	D	.	I	.	A	.	.	.	S	V	D	.	K	.	.	.	.	.	.	K	.	.
PNG79 MU	.	.	.	K	R	.	D	.	.	E	A	.	.	.	S	.	.	.	K	.	.	.	.	.	R	.	.	.
PNG78 MU	.	.	A	T	R	.	.	.	.	E	A	.	N	.	.	V	D	.	K	E	.	N	.	.	P	K	R	.
PNG77 MU	.	K	A	T	R	.	D	.	I	.	A	.	K	E	S	.	.	.	K	.	.	.	.	.	P	.	.	.
PNG75 MK	.	K	A	K	S	K	D	N	.	.	.	.	.	.	S	V	D	.	K	.	.	.	.	.	P	.	R	.
PNG74 MK	.	.	A	T	R	.	D	.	I	.	A	.	K	E	S	.	.	.	K	.	.	.	.	R	.	.	.	.
PNG72 MK	.	.	A	T	R	.	.	.	.	E	A	.	N	.	.	V	D	.	K	E	.	N	.	.	P	K	R	.
PNG69 MMB	.	.	A	K	R	.	.	.	.	E	A	.	K	.	.	.	.	.	K	E	.	.	.	.	P	.	R	.
PNG66 MAS	.	K	A	T	R	.	D	.	I	.	A	.	K	E	S	.	.	.	K	.	.	.	.	.	P	.	.	.
PNG64 MAS	.	.	A	T	R	.	D	.	I	.	A	.	.	.	S	V	D	.	K	.	.	.	.	R	.	.	.	.
PNG60 MU	.	.	A	K	S	.	D	.	I	.	A	.	.	.	S	.	.	.	K	.	.	.	.	R	P	.	R	.
PNG59 MU	.	K	A	K	R	.	D	.	I	.	A	.	.	.	S	V	D	.	K	.	.	.	.	.	.	.	.	.
PNG104 MAS	.	K	A	K	R	.	D	.	.	E	A	.	.	.	S	.	.	.	K	.	.	N	.	.	P	Q	.	.
PNG58 MK	.	.	A	T	R	.	D	.	I	.	A	.	.	.	S	.	.	.	K	.	.	.	.	.	R	.	.	.
PNG56 MK	.	.	A	T	R	.	D	.	.	.	A	.	.	.	S	.	.	.	K	.	.	.	.	.	R	.	.	.
PNG136 MW	.	.	.	K	R	.	D	.	.	E	A	.	.	.	S	.	.	.	K	.	.	E	.	.	R	.	.	.
PNG133 MMS	.	K	A	T	R	.	D	.	I	.	A	.	K	E	S	.	.	.	K	.	.	.	.	.	P	Q	.	.
PNG134 MW	.	K	A	K	R	K	D	N	.	.	.	.	.	.	S	V	D	.	.	.	.	.	.	.	R	.	.	.
PNG118 MAS	.	.	.	K	S	.	D	.	.	.	A	.	.	.	S	.	.	.	K	.	.	.	.	.	.	.	.	.
PNG130 MMB	.	.	A	K	R	.	D	.	I	.	A	.	.	.	S	.	.	.	K	.	.	.	.	R	.	.	.	H
PNG55 MK	.	K	A	K	S	K	D	N	.	.	.	.	.	.	S	V	D	.	K	.	.	.	.	.	P	.	R	.
PNG126 MU	.	.	.	K	S	.	D	.	I	.	A	.	.	.	S	.	.	.	K	.	.	N	.	.	R	.	.	.
PNG129 MU	.	.	A	K	R	.	D	.	I	.	A	.	K	E	S	.	.	.	K	.	.	E	.	R	.	.	.	.
PNG135 MU	.	.	A	T	R	.	D	.	I	.	A	.	.	.	S	V	D	.	K	.	.	.	.	R	.	.	.	.
PNG115 MMS	.	.	A	T	R	.	D	.	I	.	A	.	.	.	S	.	.	.	K	.	.	.	.	R	.	.	.	.
PNG 83 MW	.	.	.	K	R	.	D	.	.	E	A	.	.	.	S	V	D	.	K	.	.	E	.	.	.	.	.	.
PNG122 MAS	.	.	.	K	R	.	D	.	.	E	A	.	.	.	S	V	D	.	K	.	.	.	.	.	P	Q	.	.
PNG54 MK	.	.	.	K	R	.	D	.	.	E	A	.	.	.	S	.	.	.	K	.	.	.	.	.	R	.	.	.
PNG110 MK	.	.	A	T	R	.	D	.	I	.	A	.	K	E	S	.	.	E	K	.	.	.	.	.	R	.	.	.
PNG102 MAS	.	.	.	K	S	K	D	N	.	.	.	.	.	.	S	V	D	.	.	.	.	.	.	.	P	Q	.	.
PNG100 MU	.	.	.	K	S	K	D	N	.	.	.	.	.	.	S	V	D	.	.	.	.	.	.	.	R	.	.	.
PNG 131 MK	.	K	A	K	S	K	D	N	.	.	.	.	.	.	S	V	D	.	K	.	.	.	.	.	P	.	R	.
PNG101 MU	.	.	A	T	R	.	D	.	I	.	A	.	K	E	S	.	.	.	K	.	.	.	.	R	.	.	.	.
PNG 61 MU	.	K	A	T	R	.	D	.	I	.	A	.	.	.	S	.	.	E	K	.	.	.	.	.	P	Q	.	H
PNG 62 MU	.	K	A	T	R	.	D	.	I	.	A	.	K	E	S	V	D	.	K	.	.	.	.	.	P	.	.	.
PNG 48 MMB	.	.	.	K	R	.	D	.	.	E	A	.	.	.	S	.	.	.	K	.	.	.	.	R	.	.	.	.
PNG 49 MMB	.	.	A	K	S	K	D	N	.	.	.	.	.	.	S	V	D	.	.	.	Q	.	.	.	P	Q	.	.
PNG 68 MAS	.	K	.	K	S	K	D	N	.	.	.	.	.	.	S	V	D	.	.	.	.	.	.	.	R	.	.	.
PNG117 MK	.	K	A	K	R	.	D	.	.	E	A	.	.	.	S	.	.	.	K	.	.	.	A	.	R	.	.	.
PNG 112 MU	.	K	A	K	R	K	D	N	.	.	.	.	.	.	S	V	D	.	K	.	.	.	.	R	R	.	.	.
PNG 52 MMB	.	.	A	K	R	K	D	N	.	.	.	T	.	.	S	.	.	.	.	.	Q	.	.	.	R	.	.	.
PNG109 MMB	.	.	A	K	R	.	.	.	.	E	A	.	K	.	.	.	.	.	K	E	.	.	.	.	.	.	.	.
PNG 81 1 M	.	.	A	T	S	.	D	.	I	.	A	.	.	.	S	V	D	.	K	.	.	.	.	.	.	K	.	.
PNG53 MMB	.	K	A	T	R	.	D	.	I	.	A	.	K	E	S	V	D	.	K	.	.	N	.	.	.	.	.	.
PNG51 MMB	.	.	A	T	S	.	G	.	.	.	.	T	.	.	S	.	R	E	K	.	.	.	.	.	P	Q	.	.
PNG 63 MAS	.	K	A	K	R	K	D	N	.	.	.	.	.	.	S	V	D	.	.	.	.	.	.	.	R	.	.	.
PNG46 MMB	.	K	A	K	S	K	D	N	.	.	.	.	.	.	S	V	D	.	K	.	.	.	.	.	P	.	R	.
PNG116 MAS	.	K	A	T	R	.	D	.	I	.	A	.	.	.	S	.	.	.	K	.	Q	.	.	.	.	.	.	H
PNG45 MMB	.	.	A	T	S	.	G	.	.	.	.	.	.	.	S	.	R	.	K	.	.	.	.	.	P	Q	.	.
Wosera
PNG44 ESu	.	.	.	K	R	.	D	.	.	E	A	.	.	.	S	V	D	.	K	.	.	.	.	.	P	Q	.	.
PNG43 ESu	.	.	A	K	R	.	D	.	I	.	A	.	.	.	S	V	D	.	K	.	.	.	.	.	P	.	.	.
PNG42 ESu	.	.	A	K	R	.	D	.	I	.	A	.	.	.	S	.	.	.	K	.	.	.	.	R	.	.	.	.
PNG41 EST	.	K	A	T	R	.	D	.	I	.	A	.	.	.	S	.	.	.	K	.	.	E	.	R	.	.	.	.
PNG40 ESN	.	.	A	K	R	.	D	.	.	E	A	.	K	E	S	V	D	.	K	.	.	.	.	.	P	.	.	.
PNG39 ESN	.	.	A	K	R	.	D	.	.	.	A	.	.	.	S	.	.	.	K	.	.	.	.	R	.	.	R	.
PNG38 EST	.	.	A	K	R	.	D	.	I	.	A	.	K	E	S	.	.	.	K	.	.	N	.	.	P	Q	.	.
PNG37 EST	.	.	A	T	R	.	D	.	I	.	A	.	.	.	S	V	D	.	K	.	.	N	.	.	R	.	.	.
PNG6 EST	.	K	A	K	R	K	D	N	.	.	.	.	.	.	S	V	D	.	K	.	.	.	.	.	R	.	.	.
PNG35 ESW	.	K	A	T	R	.	D	.	I	.	A	.	.	.	S	V	D	.	K	.	.	N	.	R	.	.	.	.
PNG9 ESP	I	.	A	T	R	.	D	.	I	.	A	.	.	.	S	V	D	.	K	.	.	.	.	.	P	Q	.	.
PNG34 ESW	.	.	.	K	S	.	D	.	I	.	A	.	.	.	S	.	.	.	K	.	.	.	.	.	.	.	.	.
PNG7 ESK	.	K	A	K	R	.	D	.	.	E	A	.	.	.	S	.	.	.	K	.	.	.	.	.	.	.	.	.
PNG33 ESW	.	K	A	K	R	K	D	N	.	.	.	.	.	.	S	V	D	.	.	.	.	.	.	R	.	.	.	.
PNG31 ESk	.	.	.	K	R	.	D	.	.	E	A	.	.	.	S	.	.	.	K	.	.	N	.	.	P	Q	.	.
PNG30 ESK	.	.	A	T	R	.	D	.	I	.	A	.	.	.	S	.	.	E	K	.	.	.	.	.	P	Q	.	.
PNG3 ESG	.	.	A	K	R	.	D	.	I	.	A	.	.	.	S	.	.	.	K	.	.	.	.	.	P	Q	.	.
PNG29 ESK	.	.	A	K	R	.	D	.	I	.	A	.	.	.	S	.	.	.	K	.	.	E	.	R	.	.	.	.
PNG28 ESK	.	K	A	K	S	K	D	N	.	.	.	.	.	.	S	V	D	.	K	.	.	.	.	.	P	Q	.	.
PNG26 ESK	.	K	A	K	R	.	D	.	.	E	A	.	.	.	S	.	.	.	K	.	.	.	.	.	R	.	.	.
PNG25 ESK	.	.	.	K	R	.	D	.	.	E	A	.	.	.	S	V	D	.	K	.	.	.	.	.	R	.	.	.
PNG24 ESK	.	.	.	K	S	K	D	N	.	.	.	.	.	.	S	V	D	.	.	.	.	.	.	.	P	.	.	.
PNG23 ESN	.	.	.	K	R	.	D	.	.	E	A	.	.	.	S	V	D	.	K	.	.	.	.	.	P	Q	.	.
PNG22 ESN	.	.	A	T	S	.	D	.	I	.	A	.	.	.	S	.	.	.	K	.	.	N	.	.	P	Q	.	.
PNG21 ESN	.	.	A	T	S	.	D	.	I	.	A	.	.	.	S	.	.	.	K	.	.	N	.	.	R	.	.	.
PNG20 ESN	.	.	A	T	R	.	D	.	I	.	A	.	.	.	S	.	.	.	K	.	.	.	.	.	P	Q	.	H
PNG2 ESG	.	.	.	K	R	.	D	.	.	E	A	.	.	.	S	.	.	.	K	.	.	.	A	R	.	.	.	.
PNG19 ESN	.	.	A	K	R	.	D	.	I	E	A	.	.	.	S	.	.	.	K	.	.	.	.	.	R	.	.	.
PNG18 ESN	.	.	A	K	R	.	D	.	.	E	A	.	.	.	S	.	.	.	K	.	.	.	.	.	R	.	.	.
PNG17 ESN	.	.	A	K	R	.	D	.	I	.	A	.	.	.	S	V	D	.	K	.	.	.	.	.	R	.	.	.
PNG16 ESN	.	.	A	K	S	K	D	N	.	.	.	T	.	.	S	V	D	.	.	.	.	.	.	.	P	K	.	.
PNG15 ESN	.	K	A	K	R	.	D	.	.	E	A	.	.	.	S	.	.	.	K	.	.	.	.	.	R	.	.	.
PNG14 ESP	I	.	A	T	R	.	D	.	I	.	A	.	.	.	S	V	D	.	K	.	.	.	.	.	P	Q	.	.
PNG99 ESP	.	.	.	K	S	.	D	.	I	.	A	.	.	.	S	.	.	.	K	.	.	.	.	.	.	.	.	H
PNG13 ESP	.	.	A	T	R	.	D	.	I	.	A	.	K	E	S	.	.	.	K	.	.	E	.	R	.	.	.	.
PNG12 ESP	.	.	.	K	R	.	D	.	.	E	A	.	.	.	S	.	.	.	K	.	.	.	.	.	P	.	.	.
PNG11 ESP	.	.	.	K	S	.	D	.	I	.	A	.	.	.	S	.	.	.	K	.	.	.	.	R	.	.	.	.
PNG107 ESG	.	.	.	K	R	.	D	.	.	E	A	.	.	.	S	V	D	.	K	.	.	E	.	.	R	.	.	.
PNG10 ESP	.	.	.	K	R	.	D	.	I	.	A	.	K	E	S	.	.	.	K	.	.	N	.	.	R	.	.	.
PNG1 ESG	.	.	.	K	S	.	D	.	I	.	A	.	K	E	S	V	D	.	K	.	.	E	.	.	.	.	.	.
PNG 5 ESP	.	.	A	T	S	.	D	.	I	.	A	.	K	E	S	.	.	.	K	.	.	.	.	R	.	.	.	.
